# Supplementary material for: Discovery and characterization of Christensenella hongkongensis as a novel bacterium in the adenoma-carcinoma progression
Source: J Transl Med. 2026 Feb 28;24:468. doi: 10.1186/s12967-026-07886-9 (PMC13049741; doi:10.1186/s12967-026-07886-9)
Supplement: Supplementary file 2 — Supplementary material 2 [file 12967_2026_7886_MOESM2_ESM.xlsx]

## Sheet: Sheet1
Supplementary Table 3: Metadata and measurement indices of fecal samples analyzed for Christensenella hongkongensis and FIT levels in mainland China cohort.
Sample_id	City	Gender	Age	Diagnosis	TNM stages	Specific_location	Location	Prevalence	Chk (log)	DNA (ng/µL)	FIT (µg/g)
GZ-004	Guangzhou	Female	41	N	-	-	-	1	6.94282	418.614	2.6
GZ-007	Guangzhou	Male	68	AA	-	-	-	1	5.00155	508.569	2.5
GZ-008	Guangzhou	Male	57	AA	-	-	-	1	2.2236	634.883	5.9
GZ-013	Guangzhou	Female	48	nAA	-	-	-	0	0	117.495	12.5
GZ-017	Guangzhou	Male	54	N	-	-	-	0	0	795.613	9.4
GZ-019	Guangzhou	Male	45	N	-	-	-	1	3.34538	442.724	13.2
GZ-023	Guangzhou	Male	51	nAA	-	-	-	1	4.08607	525.087	7
GZ-032	Guangzhou	Female	60	nAA	-	-	-	1	7.88675	315.568	7.5
GZ-033	Guangzhou	Female	66	CRC	IV	Ascending colon	Proximal colon	1	7.94899	148.274	100
GZ-034	Guangzhou	Female	57	CRC	II	Sigmoid colon	Distal Colon	1	6.01223	471.342	100
GZ-035	Guangzhou	Male	70	CRC	II	Sigmoid colon	Distal Colon	1	6.04917	430.037	100
GZ-036	Guangzhou	Male	63	CRC	III	Sigmoid colon	Distal Colon	1	8.05868	537.901	100
GZ-040	Guangzhou	Male	54	CRC	III	Sigmoid colon	Distal Colon	1	8.22266	269.082	100
GZ-041	Guangzhou	Male	60	AA	-	-	-	0	0	522.959	100
GZ-046	Guangzhou	Male	41	nAA	-	-	-	0	0	225.572	23.6
GZ-048	Guangzhou	Female	74	CRC	II	Hepatic Flexure	Proximal colon	1	7.55001	406.34	100
GZ-052	Guangzhou	Male	40	N	-	-	-	0	0	908.579	25.4
GZ-053	Guangzhou	Male	73	AA	-	-	-	0	0	478.795	100
GZ-057	Guangzhou	Male	64	AA	-	-	-	1	4.80662	783.677	100
GZ-058	Guangzhou	Female	48	N	-	-	-	0	0	321.844	5.9
GZ-062	Guangzhou	Male	68	nAA	-	-	-	1	8.56535	466.695	6.3
GZ-063	Guangzhou	Male	62	N	-	-	-	1	1.45153	105.173	15.4
GZ-086	Guangzhou	Female	67	CRC	III	Rectosigmoid Junction	Rectum	1	2.73538	334.786	100
GZ-116	Guangzhou	Male	50	N	-	-	-	1	1.62044	732.867	3.1
KM2-001	Kunming	Male	63	CRC	IV	Rectum	Rectum	1	1.46238	133.79	100
KM2-003	Kunming	Male	67	CRC	IV	Rectum	Rectum	0	0	373.944	100
KM2-004	Kunming	Male	72	CRC	III	Rectum	Rectum	0	0	48.368	5.8
KM2-005	Kunming	Male	67	CRC	I	Rectum	Rectum	1	4.83732	462.257	100
KM2-006	Kunming	Male	49	CRC	III	Rectum	Rectum	1	7.46911	207.066	100
KM2-007	Kunming	Male	57	CRC	I	Sigmoid colon	Distal Colon	0	0	393.611	100
KM2-008	Kunming	Female	69	CRC	I	Transverse colon	Proximal colon	1	0.612026	942.722	100
KM2-009	Kunming	Female	51	CRC	IV	Sigmoid colon	Distal Colon	0	0	368.258	100
KM2-010	Kunming	Male	72	CRC	III	Rectum	Rectum	1	4.62907	294.46	39.4
KM2-011	Kunming	Male	74	CRC	IV	Sigmoid colon	Distal Colon	1	2.9205	240.667	100
KM2-012	Kunming	Female	71	CRC	III	Sigmoid colon	Distal Colon	1	7.04501	331.13	100
KM2-013	Kunming	Male	51	CRC	III	Sigmoid colon	Distal Colon	1	2.371	402.419	8.8
KM2-014	Kunming	Female	51	CRC	III	Sigmoid colon	Distal Colon	0	0	397.471	11.6
KM2-016	Kunming	Male	50	CRC	III	Rectum	Rectum	1	5.48455	26.247	100
KM2-017	Kunming	Female	65	CRC	III	Hepatic Flexure	Proximal colon	0	0	404.253	100
KM2-018	Kunming	Male	73	CRC	II	Rectum	Rectum	1	2.59436	507.935	100
KM2-021	Kunming	Male	60	CRC	I	Rectum	Rectum	0	0	677.111	100
KM2-022	Kunming	Female	57	CRC	II	Ascending colon	Proximal colon	0	0	562.078	100
KM2-023	Kunming	Male	53	CRC	III	Rectum	Rectum	0	0	109.019	57.5
KM2-025	Kunming	Female	59	CRC	II	Sigmoid colon	Distal Colon	1	2.11325	114.041	100
KM2-027	Kunming	Male	62	CRC	IV	Rectum	Rectum	1	1.00902	218.069	6.7
KM2-028	Kunming	Female	66	CRC	II	Rectum	Rectum	0	0	149.209	3.7
KM2-029	Kunming	Male	49	CRC	II	Rectum	Rectum	1	1.13626	711.686	100
KM2-030	Kunming	Female	59	CRC	III	Transverse colon	Proximal colon	0	0	8.653	2.5
KM2-031	Kunming	Female	52	CRC	III	Rectum	Rectum	0	0	32.289	2.5
KM2-032	Kunming	Male	63	CRC	III	Rectum	Rectum	1	0.822719	301.371	100
KM2-033	Kunming	Female	58	CRC	IV	Rectum	Rectum	1	7.72819	204.071	2.5
KM2-034	Kunming	Male	59	CRC	II	Sigmoid colon	Distal Colon	0	0	383.766	100
KM2-035	Kunming	Male	72	CRC	III	Rectum	Rectum	1	7.72414	24.149	100
KM2-036	Kunming	Female	70	CRC	III	Rectum	Rectum	1	10.4357	25.811	100
KM2-037	Kunming	Female	40	CRC	III	Sigmoid colon	Distal Colon	1	3.03011	118.265	100
KM2-039	Kunming	Female	56	CRC	III	Sigmoid colon	Distal Colon	1	1.71636	864.936	61.8
KM2-040	Kunming	Male	68	CRC	I	Rectum	Rectum	1	6.55698	539.192	38.2
KM2-041	Kunming	Female	70	CRC	III	Rectum	Rectum	0	0	547.814	100
KM2-042	Kunming	Male	70	CRC	II	Rectum	Rectum	1	1.7022	223.991	100
KM2-043	Kunming	Male	58	CRC	III	Rectum	Rectum	1	6.44951	278.655	100
KM2-044	Kunming	Male	46	CRC	IV	Ascending colon	Proximal colon	0	0	500.701	100
KM2-045	Kunming	Male	68	CRC	III	Ascending colon	Proximal colon	1	10.3187	76.431	100
KM2-046	Kunming	Male	59	CRC	III	Rectum	Rectum	1	3.48175	277.565	100
KM2-047	Kunming	Female	65	CRC	IV	Rectosigmoid Junction	Rectum	0	0	449.317	100
KM2-048	Kunming	Male	50	CRC	III	Rectum	Rectum	0	0	247.619	100
KM2-049	Kunming	Female	56	CRC	IV	Descending colon	Distal Colon	1	6.87221	414.734	100
KM2-050	Kunming	Female	59	CRC	IV	Rectum	Rectum	1	4.43142	178.81	100
KM2-053	Kunming	Male	56	CRC	IV	-	-	1	4.31328	218.907	39.8
KM2-054	Kunming	Female	58	AA	-	-	-	1	1.46693	111.901	2.5
KM2-055	Kunming	Female	56	CRC	II	Ascending colon	Proximal colon	0	0	109.669	100
KM2-056	Kunming	Male	46	CRC	III	Rectum	Rectum	0	0	463.912	100
KM2-057	Kunming	Male	51	CRC	II	Sigmoid colon	Distal Colon	1	2.33949	144.813	100
KM2-058	Kunming	Female	69	CRC	III	Ascending colon	Proximal colon	0	0	54.913	100
KM2-059	Kunming	Female	72	CRC	II	Rectum	Rectum	0	0	267.029	24.2
KM2-060	Kunming	Female	60	AA	-	Sigmoid colon	Distal Colon	1	4.33842	1001.33	11.3
KM2-061	Kunming	Female	59	CRC	II	Ileocecal junction	Proximal colon	0	0	242.921	2.5
KM2-062	Kunming	Male	68	CRC	II	Sigmoid colon	Distal Colon	0	0	290.215	100
KM2-063	Kunming	Male	53	CRC	III	Rectum	Rectum	1	4.97787	376.587	52.7
KM2-064	Kunming	Female	51	CRC	III	Splenic Flexure	Distal Colon	0	0	96.443	100
KM2-065	Kunming	Male	74	CRC	I	Rectum	Rectum	0	0	192.835	46.7
KM2-066	Kunming	Female	52	CRC	II	Sigmoid colon	Distal Colon	1	2.41282	223.051	100
KM2-067	Kunming	Male	56	CRC	IV	Rectum	Rectum	1	6.39492	229.108	100
KM2-068	Kunming	Male	50	CRC	III	Rectum	Rectum	0	0	387.533	100
KM2-069	Kunming	Female	70	CRC	II	Rectum	Rectum	0	0	558.179	100
KM2-070	Kunming	Male	64	CRC	I	Rectum	Rectum	1	4.89964	501.864	62.1
KM2-071	Kunming	Male	65	CRC	IV	Sigmoid colon	Distal Colon	1	2.84723	605.763	9.7
KM2-072	Kunming	Male	69	CRC	II	Rectum	Rectum	0	0	237.114	100
KM2-073	Kunming	Female	62	CRC	III	Ascending colon	Proximal colon	0	0	399.718	33.2
KM2-074	Kunming	Female	55	CRC	III	Rectum	Rectum	0	0	358.847	100
KM2-075	Kunming	Male	57	CRC	III	Rectum	Rectum	0	0	698.341	100
KM2-078	Kunming	Male	69	CRC	III	Ascending colon	Proximal colon	0	0	508.534	100
KM2-079	Kunming	Male	66	CRC	III	Rectum	Rectum	0	0	385.071	100
KM2-080	Kunming	Female	54	CRC	III	Ascending colon	Proximal colon	1	3.70106	502.05	6.4
KM2-081	Kunming	Male	67	CRC	none	Rectum	Rectum	1	0.670419	757.597	100
KM2-082	Kunming	Male	75	CRC	none	Ascending colon	Proximal colon	0	0	230.812	100
KM2-083	Kunming	Male	48	CRC	III	Rectosigmoid Junction	Rectum	1	6.1864	181.923	100
KM2-084	Kunming	Male	63	CRC	III	Descending colon	Distal Colon	0	0	66.743	7.9
KM2-087	Kunming	Female	52	CRC	III	Rectum	Rectum	0	0	160.103	2.5
KM2-088	Kunming	Male	45	CRC	III	Rectum	Rectum	1	6.65562	153.348	100
KM2-089	Kunming	Female	68	CRC	III	Rectum	Rectum	0	0	450.636	2.9
KM2-090	Kunming	Male	55	CRC	III	Rectum	Rectum	1	6.83013	141.007	100
KM2-091	Kunming	Male	65	CRC	none	Rectum	Rectum	0	0	457.878	15.7
KM2-093	Kunming	Female	48	CRC	III	Ascending colon	Proximal colon	1	7.95785	1006.8	100
KM2-095	Kunming	Male	59	CRC	III	Hepatic Flexure	Proximal colon	1	3.89887	252.412	100
KM2-099	Kunming	Male	52	CRC	III	Hepatic Flexure	Proximal colon	1	3.83612	806.151	100
KM2-100	Kunming	Male	60	CRC	III	Rectum	Rectum	1	2.17351	261.765	100
KM2-101	Kunming	Female	40	CRC	III	Rectum	Rectum	0	0	32.369	4.5
KM2-103	Kunming	Female	56	CRC	III	Rectum	Rectum	0	0	77.5	100
KM2-104	Kunming	Male	68	CRC	III	Ascending colon	Proximal colon	1	4.25603	465.125	80.3
KM2-105	Kunming	Male	58	CRC	III	Rectum	Rectum	1	8.29842	22.772	100
KM2-106	Kunming	Male	47	CRC	III	Descending colon	Distal Colon	0	0	640.832	100
KM2-107	Kunming	Male	47	CRC	none	-	-	0	0	218.902	100
KM2-108	Kunming	Female	47	CRC	IV	Ileocecal junction	Proximal colon	0	0	368.107	5.4
KM2-109	Kunming	Female	53	CRC	III	Rectum	Rectum	0	0	491.465	100
KM2-110	Kunming	Male	63	CRC	III	Sigmoid colon	Distal Colon	1	7.94893	29.58	100
KM2-111	Kunming	Male	49	CRC	III	Rectum	Rectum	1	4.46054	67.019	100
KM2-112	Kunming	Male	66	CRC	I	Sigmoid colon	Distal Colon	1	3.62381	280.049	100
KM2-113	Kunming	Male	67	CRC	IV	Rectum	Rectum	1	3.61935	709.324	100
KM2-115	Kunming	Female	53	CRC	IV	Sigmoid colon	Distal Colon	1	5.10704	598.933	28.1
KM2-116	Kunming	Male	57	CRC	III	Rectum	Rectum	0	0	458.079	8.4
KM2-117	Kunming	Male	75	CRC	IV	Rectum	Rectum	1	8.14028	410.469	27.7
KM2-119	Kunming	Male	68	CRC	III	Rectum	Rectum	1	7.62503	510.397	26.4
KM2-120	Kunming	Male	58	CRC	III	Rectum	Rectum	1	3.89802	581.506	15.7
KM2-121	Kunming	Male	41	nAA	-	-	-	1	3.14529	594.45	9.8
KM2-124	Kunming	Female	52	N	-	-	-	1	4.86813	701.892	23.8
KM2-132	Kunming	Male	68	nAA	-	-	-	0	0	266.285	15.5
KM2-134	Kunming	Female	50	N	-	-	-	0	0	459.732	2.5
KM2-135	Kunming	Male	56	N	-	-	-	1	0.953461	980.968	9.8
KM2-136	Kunming	Female	62	N	-	-	-	1	2.36797	495.902	2.5
KM2-139	Kunming	Female	71	N	-	-	-	0	0	537.452	2.5
KM2-140	Kunming	Male	59	N	-	-	-	1	0.676939	1511.88	11.7
KM2-142	Kunming	Female	61	N	-	-	-	1	3.74207	544.944	29.5
KM2-149	Kunming	Male	55	N	-	-	-	0	0	762.942	2.5
KM2-151	Kunming	Female	57	nAA	-	-	-	0	0	59.702	8.4
KM2-152	Kunming	Male	45	N	-	-	-	0	0	594.466	10.6
KM2-154	Kunming	Male	52	N	-	-	-	0	0	382.391	9.6
KM2-157	Kunming	Female	53	N	-	Rectum	Rectum	0	0	441.644	19
KM2-158	Kunming	Male	56	CRC	none	-	-	0	0	91.855	2.5
KM2-159	Kunming	Female	56	nAA	-	-	-	1	4.2683	446.451	2.6
KM2-160	Kunming	Female	53	nAA	-	-	-	0	0	636.79	2.5
KM2-161	Kunming	Female	44	AA	-	-	-	0	0	581.939	21.8
KM2-162	Kunming	Female	58	N	-	-	-	0	0	610.334	5.6
KM2-168	Kunming	Female	54	nAA	-	-	-	0	0	38.495	5.6
KM2-169	Kunming	Female	45	nAA	-	-	-	0	0	1150.68	8.5
KM2-170	Kunming	Female	72	nAA	-	-	-	0	0	391.081	24.1
KM2-176	Kunming	Male	55	nAA	-	-	-	0	0	559.523	2.5
KM2-178	Kunming	Male	50	N	-	-	-	0	0	572.464	21.2
KM2-181	Kunming	Female	53	N	-	-	-	1	3.24599	753.311	2.5
KM2-182	Kunming	Female	52	N	-	-	-	1	7.15802	264.026	3.8
KM2-183	Kunming	Female	47	N	-	-	-	0	0	507.06	12.9
KM2-187	Kunming	Female	53	N	-	-	-	0	0	451.923	2.5
KM2-189	Kunming	Female	54	N	-	-	-	0	0	342.333	2.5
KM2-190	Kunming	Female	67	N	-	-	-	0	0	1005.35	2.5
KM2-192	Kunming	Female	52	N	-	-	-	1	0.34888	730.334	2.5
KM2-193	Kunming	Female	42	N	-	-	-	0	0	194.982	4.4
KM2-194	Kunming	Female	46	N	-	-	-	0	0	620.002	14.3
KM2-195	Kunming	Female	64	N	-	-	-	0	0	1244.19	25.2
KM2-196	Kunming	Male	56	AA	-	-	-	0	0	171.976	10.3
KM2-197	Kunming	Female	70	nAA	-	-	-	1	1.02511	473.363	3.8
KM2-199	Kunming	Female	53	N	-	-	-	0	0	530.134	3.6
KM2-200	Kunming	Male	45	nAA	-	Hepatic Flexure	Proximal colon	0	0	339.305	2.5
KM2-201	Kunming	Male	60	N	-	-	-	1	1.55818	732.013	5.4
KM2-202	Kunming	Male	44	N	-	-	-	0	0	392.04	23.5
KM2-204	Kunming	Male	42	N	-	-	-	0	0	244.884	4.7
KM2-205	Kunming	Male	53	nAA	-	-	-	0	0	968.66	2.5
KM2-206	Kunming	Female	56	N	-	-	-	0	0	678.228	2.5
KM2-207	Kunming	Female	50	nAA	-	-	-	0	0	451.943	26.5
KM2-209	Kunming	Male	64	N	-	-	-	1	2.10588	956.096	2.5
KM2-210	Kunming	Male	42	N	-	-	-	0	0	305.452	2.5
KM2-214	Kunming	Female	62	AA	-	-	-	0	0	420.459	100
KM2-215	Kunming	Male	60	nAA	-	-	-	1	2.39829	43.843	4.4
KM2-220	Kunming	Female	75	N	-	-	-	0	0	290.323	2.5
KM2-223	Kunming	Male	40	N	-	-	-	0	0	42.815	2.5
KM2-225	Kunming	Female	48	N	-	-	-	1	3.77343	469.677	3.5
KM2-228	Kunming	Male	68	nAA	-	-	-	0	0	701.826	13
KM2-229	Kunming	Female	48	nAA	-	-	-	0	0	240.644	2.5
KM2-230	Kunming	Male	48	nAA	-	-	-	0	0	607.468	2.7
KM2-231	Kunming	Female	57	N	-	-	-	0	0	691.022	11.1
KM2-232	Kunming	Male	58	N	-	-	-	0	0	254.724	2.5
KM2-237	Kunming	Female	56	nAA	-	-	-	0	0	501.273	2.5
KM2-238	Kunming	Male	59	nAA	-	-	-	1	3.21914	769.182	9
KM2-241	Kunming	Male	56	N	-	-	-	0	0	42.007	28.7
KM2-242	Kunming	Female	54	nAA	-	-	-	1	3.69999	246.853	55.8
KM2-243	Kunming	Female	44	N	-	-	-	0	0	36.111	2.7
KM2-244	Kunming	Male	48	N	-	-	-	0	0	128.879	3.7
KM2-245	Kunming	Female	59	N	-	-	-	1	3.25287	769.331	7.4
KM2-246	Kunming	Female	61	nAA	-	-	-	0	0	919.593	9.3
KM2-247	Kunming	Female	46	N	-	-	-	0	0	317.754	2.5
KM2-249	Kunming	Female	67	nAA	-	-	-	1	0.778778	1359.18	2.5
KM2-250	Kunming	Female	56	N	-	-	-	0	0	227.06	3.7
KM2-252	Kunming	Female	61	nAA	-	-	-	0	0	831.439	8.2
KM2-253	Kunming	Female	60	nAA	-	-	-	0	0	204.725	2.5
KM2-257	Kunming	Male	40	N	-	-	-	1	3.88982	737.335	2.5
KM2-258	Kunming	Male	52	N	-	-	-	0	0	1023.16	8.6
KM2-259	Kunming	Female	48	N	-	-	-	0	0	198.677	33.7
KM2-262	Kunming	Male	64	N	-	-	-	0	0	546.877	2.5
KM2-263	Kunming	Male	66	nAA	-	-	-	0	0	788.615	2.5
KM2-264	Kunming	Female	64	N	-	-	-	0	0	537.956	2.5
KM2-265	Kunming	Male	40	N	-	-	-	0	0	587.069	2.6
KM2-266	Kunming	Male	48	N	-	-	-	0	0	549.668	2.5
KM2-268	Kunming	Female	53	N	-	-	-	0	0	66.833	2.5
KM2-269	Kunming	Female	65	nAA	-	-	-	1	3.30352	634.125	7
KM2-271	Kunming	Female	56	AA	-	-	-	0	0	731.693	3.5
KM2-272	Kunming	Female	52	N	-	-	-	0	0	316.976	2.5
KM2-274	Kunming	Male	54	N	-	-	-	0	0	1120.92	6.1
KM2-275	Kunming	Female	66	N	-	-	-	0	0	1014.62	14
KM2-276	Kunming	Female	56	N	-	-	-	0	0	267.755	2.5
KM2-278	Kunming	Male	57	N	-	-	-	0	0	1381.41	2.5
KM2-279	Kunming	Female	54	N	-	-	-	0	0	639.421	2.5
KM2-280	Kunming	Female	62	N	-	-	-	0	0	563.147	2.5
KM2-282	Kunming	Female	52	N	-	-	-	1	4.34409	312.429	4
KM2-284	Kunming	Male	57	nAA	-	-	-	0	0	613.827	3.1
KM2-285	Kunming	Female	60	N	-	-	-	0	0	1086.58	43.1
KM2-286	Kunming	Male	45	nAA	-	-	-	0	0	546.222	2.5
KM2-293	Kunming	Male	74	nAA	-	-	-	0	0	307.711	2.5
KM2-294	Kunming	Female	53	N	-	-	-	0	0	977.804	2.5
KM2-298	Kunming	Male	50	N	-	-	-	1	1.53472	287.681	8.2
KM2-301	Kunming	Male	52	N	-	-	-	0	0	565.377	6.8
KM2-303	Kunming	Male	54	N	-	-	-	0	0	497.503	6.8
KM2-306	Kunming	Male	52	nAA	-	-	-	1	3.14474	736.525	3.9
KM2-309	Kunming	Male	62	AA	-	-	-	1	2.3737	210.349	2.5
KM2-310	Kunming	Male	71	N	-	-	-	0	0	518.827	2.5
KM2-311	Kunming	Male	59	N	-	-	-	0	0	711.231	2.5
KM2-314	Kunming	Male	52	nAA	-	-	-	0	0	137.552	8.2
KM2-315	Kunming	Female	63	N	-	-	-	0	0	635.496	4.5
KM2-316	Kunming	Male	47	N	-	-	-	1	0.241094	279.637	7.8
KM2-317	Kunming	Female	65	N	-	-	-	1	0.629541	76.89	9.6
KM2-318	Kunming	Female	66	N	-	-	-	0	0	261.346	2.7
KM2-319	Kunming	Female	54	N	-	-	-	0	0	340.858	14.7
KM2-320	Kunming	Female	62	nAA	-	-	-	0	0	35.007	9.2
KM2-321	Kunming	Female	50	N	-	-	-	1	2.41563	994.267	13.9
KM2-322	Kunming	Female	58	N	-	-	-	1	4.38009	242.073	29.4
KM2-323	Kunming	Female	66	nAA	-	-	-	0	0	213.118	2.5
KM2-324	Kunming	Female	68	N	-	-	-	0	0	477.222	2.5
KM2-325	Kunming	Female	65	N	-	-	-	0	0	506.158	2.5
KM2-327	Kunming	Male	71	N	-	-	-	1	0.871304	471.236	14.3
KM2-328	Kunming	Female	70	nAA	-	-	-	0	0	577.7	9.9
KM2-329	Kunming	Male	50	nAA	-	-	-	0	0	297.228	10.5
KM2-330	Kunming	Male	68	nAA	-	-	-	0	0	446.838	27.7
KM2-331	Kunming	Female	51	N	-	-	-	1	3.37421	564.967	9.9
KM2-332	Kunming	Male	69	N	-	-	-	0	0	980.935	23.8
KM2-333	Kunming	Male	62	N	-	-	-	0	0	468.336	2.5
KM2-334	Kunming	Female	58	N	-	-	-	1	0.532785	1263.76	2.5
KM2-335	Kunming	Male	59	AA	-	-	-	0	0	459.772	25.4
KM2-336	Kunming	Male	51	N	-	-	-	0	0	486.002	30.4
KM2-338	Kunming	Female	57	nAA	-	-	-	0	0	379.234	14
KM2-339	Kunming	Male	50	nAA	-	-	-	1	1.87936	581.881	2.7
KM2-340	Kunming	Female	51	nAA	-	-	-	0	0	131.931	2.5
KM2-343	Kunming	Female	51	N	-	-	-	1	4.66221	469.074	3.5
KM2-344	Kunming	Male	69	nAA	-	-	-	0	0	1322.13	2.5
KM2-346	Kunming	Male	53	N	-	-	-	0	0	139.223	2.5
KM2-347	Kunming	Male	63	nAA	-	-	-	0	0	223.789	2.5
KM2-351	Kunming	Female	58	N	-	-	-	1	3.5873	133.1	2.5
KM2-352	Kunming	Male	54	N	-	-	-	0	0	175.226	5.2
KM2-354	Kunming	Male	75	N	-	-	-	1	3.37977	820.495	3.2
KM2-355	Kunming	Male	50	N	-	-	-	0	0	541.386	2.5
KM2-356	Kunming	Male	49	N	-	-	-	0	0	372.177	2.5
KM2-358	Kunming	Female	61	N	-	-	-	0	0	507.004	2.5
KM2-361	Kunming	Male	44	N	-	-	-	1	2.16945	793.542	2.5
KM2-362	Kunming	Female	48	N	-	-	-	0	0	438.832	2.7
KM2-364	Kunming	Female	56	nAA	-	-	-	0	0	388.659	13.6
KM2-368	Kunming	Female	48	N	-	-	-	0	0	217.695	9.4
KM2-370	Kunming	Male	60	nAA	-	-	-	1	3.94511	189.095	8.2
KM2-371	Kunming	Female	51	N	-	-	-	0	0	317.69	2.5
KM2-372	Kunming	Male	48	N	-	-	-	0	0	41.07	11.6
KM2-373	Kunming	Female	56	nAA	-	-	-	1	3.25404	559.873	2.5
KM2-374	Kunming	Male	45	N	-	-	-	0	0	1247.3	3.1
KM2-376	Kunming	Female	60	N	-	-	-	1	2.0497	563.638	7.2
KM2-378	Kunming	Male	40	nAA	-	-	-	1	5.33507	789.431	14.6
KM2-379	Kunming	Male	56	nAA	-	-	-	1	4.61209	217.517	2.5
KM2-380	Kunming	Female	54	N	-	-	-	0	0	597.689	16.8
KM2-382	Kunming	Female	52	N	-	-	-	1	2.94219	1127.23	6.8
KM2-383	Kunming	Female	68	nAA	-	-	-	1	4.62254	402.938	2.5
KM2-384	Kunming	Female	66	nAA	-	-	-	0	0	226.957	2.5
KM2-385	Kunming	Male	58	nAA	-	-	-	1	1.79586	562.313	2.5
KM2-386	Kunming	Female	67	N	-	-	-	0	0	641.917	17.7
KM2-387	Kunming	Female	66	nAA	-	-	-	0	0	488.652	7.3
KM2-388	Kunming	Female	50	N	-	-	-	0	0	270.783	35.2
KM2-390	Kunming	Female	54	N	-	-	-	0	0	328.397	2.5
KM2-391	Kunming	Female	47	N	-	-	-	0	0	446.976	7.1
KM2-393	Kunming	Male	59	N	-	-	-	0	0	861.424	7.8
KM2-395	Kunming	Male	57	nAA	-	-	-	0	0	98.275	2.5
KM2-396	Kunming	Female	59	nAA	-	-	-	0	0	336.383	6.9
SH-028	Shanghai	Male	42	N	-	-	-	1	3.96567	547.483	2.5
SH-029	Shanghai	Female	73	AA	-	-	-	0	0	150.138	100
SH-030	Shanghai	Female	44	N	-	-	-	0	0	449.018	2.5
SH-032	Shanghai	Female	41	N	-	-	-	1	5.86987	554.327	2.5
SH-035	Shanghai	Female	55	N	-	-	-	1	3.61715	453.432	7.7
SH-037	Shanghai	Female	53	N	-	-	-	0	0	551.537	2.5
SH-039	Shanghai	Female	51	N	-	-	-	0	0	621.31	4.6
SH-040	Shanghai	Male	73	N	-	-	-	0	0	1241.26	15.5
SH-044	Shanghai	Male	54	nAA	-	-	-	1	4.55539	254.069	11
SH-048	Shanghai	Male	62	nAA	-	-	-	0	0	496.091	7.7
SH-049	Shanghai	Female	72	N	-	-	-	0	0	403.579	10.2
SH-050	Shanghai	Male	41	N	-	-	-	1	4.00061	219.582	2.5
SH-051	Shanghai	Female	63	N	-	-	-	0	0	260.553	3.8
SH-052	Shanghai	Male	60	N	-	-	-	0	0	316.43	6
SH-053	Shanghai	Male	71	nAA	-	-	-	0	0	60.717	2.9
SH-054	Shanghai	Female	44	N	-	-	-	0	0	262.938	6.5
SH-055	Shanghai	Male	55	nAA	-	-	-	0	0	149.107	2.5
SH-058	Shanghai	Female	53	N	-	-	-	1	6.57119	296.741	4.8
SH-059	Shanghai	Female	53	N	-	-	-	1	6.49789	273.317	2.5
SH-060	Shanghai	Male	40	N	-	-	-	0	0	31.952	2.5
SH-062	Shanghai	Male	46	nAA	-	-	-	1	2.77208	429.019	12.7
SH-065	Shanghai	Male	66	CRC	II	None	-	0	0	417.497	76.6
SH-066	Shanghai	Male	69	CRC	none	None	-	1	3.31535	632.88	100
SH-068	Shanghai	Male	69	CRC	II	None	-	0	0	554.953	100
SH-069	Shanghai	Female	47	CRC	II	None	-	1	6.0181	537.545	100
SH-070	Shanghai	Male	61	CRC	II	None	-	0	0	237.107	6.3
SH-072	Shanghai	Female	74	N	-	-	-	1	3.80051	937.409	2.8
SH-073	Shanghai	Male	71	N	-	-	-	0	0	517.495	9.1
SH-074	Shanghai	Female	65	N	-	-	-	1	4.50909	111.393	14
SH-090	Shanghai	Male	64	CRC	III	None	-	0	0	352.921	100
SH-091	Shanghai	Male	69	N	-	-	-	1	4.78683	370.463	19.1
SH-092	Shanghai	Female	74	CRC	II	None	-	0	0	374.828	100
SH-093	Shanghai	Female	74	CRC	II	None	-	1	1.21108	473.042	100
SH-094	Shanghai	Female	54	CRC	II	None	-	0	0	94.03	100
SH-096	Shanghai	Male	73	N	-	-	-	0	0	334.349	20
SH-098	Shanghai	Male	62	AA	-	-	-	0	0	300.115	5.3
SH-102	Shanghai	Male	63	CRC	III	None	-	1	1.14476	874.439	100
SH-103	Shanghai	Male	49	nAA	-	-	-	0	0	38.776	2.5
SH-105	Shanghai	Male	70	CRC	III	None	-	0	0	428.116	100
SH-106	Shanghai	Female	65	nAA	-	-	-	0	0	607.817	32.7
SH-108	Shanghai	Female	66	N	-	-	-	0	0	530.801	3.3
SH-111	Shanghai	Male	66	nAA	-	-	-	1	1.70966	647.672	2.5
SH-113	Shanghai	Female	74	nAA	-	-	-	0	0	599.592	10.6
SH-114	Shanghai	Female	50	N	-	-	-	0	0	533.271	2.5
SH-116	Shanghai	Male	66	CRC	II	None	-	1	3.96932	571.014	100
SH-118	Shanghai	Female	65	CRC	II	None	-	1	0.9903	290.699	100
SH-120	Shanghai	Female	66	N	-	-	-	0	0	222.278	19.6
SH-123	Shanghai	Male	71	CRC	III	None	-	0	0	142.313	100
SH-124	Shanghai	Male	69	CRC	II	None	-	0	0	295.591	100
SH-125	Shanghai	Female	73	CRC	none	Sigmoid colon	Distal Colon	1	7.28126	476.328	100
SH-127	Shanghai	Male	52	CRC	II	None	-	0	0	590.39	55.3
SH-140	Shanghai	Male	61	CRC	III	None	-	0	0	1034.8	3.3
SH-141	Shanghai	Male	50	CRC	II	None	-	0	0	91.541	31
SH-142	Shanghai	Male	67	CRC	II	None	-	1	6.91875	450.075	100
SH-143	Shanghai	Female	49	CRC	II	None	-	0	0	577.377	100
SH-144	Shanghai	Male	62	CRC	II	None	-	1	5.22224	684.037	8.1
SH-145	Shanghai	Male	68	CRC	III	None	-	0	0	992.537	100
SH-146	Shanghai	Female	46	N	-	-	-	0	0	614.995	7.2
SH-147	Shanghai	Female	60	N	-	-	-	0	0	538.838	18.6
SH-148	Shanghai	Female	60-66	N	-	-	-	1	4.0635	476.319	2.5
SH-149	Shanghai	Female	56	N	-	-	-	0	0	413.604	7.5
SH-150	Shanghai	Male	62	nAA	-	-	-	1	5.76621	381.698	28.3
SH-151	Shanghai	Female	75	CRC	II	None	-	0	0	254.917	100
SH-153	Shanghai	Male	60	CRC	none	Sigmoid colon	Distal Colon	1	8.77212	593.847	2.5
SH-154	Shanghai	Male	64	CRC	II	Rectum	Rectum	1	7.80168	608.595	4.7
SH-156	Shanghai	Male	64	CRC	II	Rectum	Rectum	0	0	91.934	100
SH-157	Shanghai	Male	71	CRC	II	None	-	1	4.39407	1015.01	7.3
SH-158	Shanghai	Male	53	CRC	II	None	-	0	0	1071.39	100
SH-159	Shanghai	Female	72	CRC	II	None	-	1	3.84868	1185.12	100
SH-160	Shanghai	Male	67	CRC	II	None	-	0	0	445.886	100
SH-161	Shanghai	Female	69	CRC	II	None	-	1	4.5071	1146.95	100
SH-162	Shanghai	Female	71	AA	-	-	-	1	6.84904	391.245	9.5
SH-163	Shanghai	Male	44	CRC	II	None	-	1	3.04507	1523.24	100
SH-164	Shanghai	Male	65	AA	-	-	-	0	0	882.968	100
SH-165	Shanghai	Female	57	CRC	II	None	-	0	0	913.615	100
SH-166	Shanghai	Male	69	CRC	II	None	-	1	6.45425	1186.98	100
SH-167	Shanghai	Male	62	nAA	-	-	-	0	0	428.67	2.5
SH-168	Shanghai	Female	57	AA	-	-	-	1	5.18773	663.621	100
SH-169	Shanghai	Male	47	nAA	-	-	-	0	0	1017.11	3
SH-170	Shanghai	Female	74	N	-	-	-	1	2.34682	739.584	9.4
SH-173	Shanghai	Male	53	nAA	-	-	-	0	0	641.87	24.7
SH-174	Shanghai	Male	44	nAA	-	-	-	0	0	914.121	2.5
SH-175	Shanghai	Male	49	nAA	-	-	-	0	0	552.132	3.8
SH-176	Shanghai	Female	59	N	-	-	-	0	0	221.17	11.7
SH-177	Shanghai	Female	54	CRC	II	None	-	0	0	31.243	100
SH-178	Shanghai	Male	62	CRC	none	None	-	0	0	595.246	100
SH-181	Shanghai	Male	70	CRC	none	None	-	1	6.66847	539.897	100
SH-182	Shanghai	Female	65	CRC	II	None	-	0	0	1148.6	100
SH-183	Shanghai	Male	59	CRC	II	None	-	1	1.4993	1043.97	27.3
SH-184	Shanghai	Male	68	CRC	none	None	-	1	9.366	245.861	86.1
SH-185	Shanghai	Male	61	CRC	III	None	-	1	9.81528	1095.72	100
SH-187	Shanghai	Male	44	N	-	-	-	0	0	952.225	2.5
SH-188	Shanghai	Male	72	CRC	II	None	-	0	0	139.62	27.5
SH-189	Shanghai	Male	62	N	-	-	-	1	1.4562	666.391	14.9
SH-190	Shanghai	Female	70	CRC	none	Ileocecal junction	Proximal colon	0	0	574.587	100
SH-191	Shanghai	Male	69	CRC	IV	None	-	0	0	190.869	80.8
SH-192	Shanghai	Male	64	CRC	II	None	-	1	4.26407	767.004	100
SH-193	Shanghai	Female	46	N	-	-	-	0	0	315.639	4.7
SH-195	Shanghai	Male	60	CRC	none	Rectum	Rectum	1	5.99676	281.308	100
SH-196	Shanghai	Male	60	CRC	none	None	-	1	7.3191	960.397	100
SH-197	Shanghai	Male	70	AA	-	-	-	0	0	164.059	100
SH-198	Shanghai	Male	65	CRC	II	None	-	0	0	286.195	100
SH-199	Shanghai	Male	57	CRC	II	None	-	1	5.22736	413.946	4.3
SH-200	Shanghai	Male	48	CRC	II	None	-	0	0	729.151	81
SH-201	Shanghai	Male	53	CRC	II	None	-	0	0	506.369	100
SH-202	Shanghai	Male	68	CRC	II	Rectum	Rectum	1	4.53019	610.864	56.3
SH-203	Shanghai	Male	60	CRC	II	None	-	0	0	243.397	100
SH-204	Shanghai	Male	55	CRC	II	None	-	1	9.24008	445.388	100
SH-206	Shanghai	Male	64	AA	-	-	-	1	4.85721	392.907	100
SH-208	Shanghai	Female	57	CRC	II	None	-	0	0	214.858	100
SH-209	Shanghai	Male	59	AA	-	-	-	0	0	749.772	100
SH-210	Shanghai	Male	71	CRC	II	None	-	0	0	771.651	100
SH-211	Shanghai	Male	43	CRC	none	None	-	1	5.03747	848.194	46.2
SH-212	Shanghai	Male	74	CRC	III	None	-	0	0	372.462	100
SH-213	Shanghai	Female	55	N	-	-	-	0	0	442.975	4.3
SH-215	Shanghai	Female	67	N	-	-	-	0	0	419.162	2.5
SH-216	Shanghai	Male	60	N	-	-	-	0	0	978.268	2.5
SH-218	Shanghai	Male	60	CRC	II	None	-	0	0	472.8	100
SH-220	Shanghai	Female	50	N	-	-	-	1	6.30493	946.372	2.5
SH-221	Shanghai	Male	75	nAA	-	-	-	0	0	289.841	2.5
SH-223	Shanghai	Male	67	nAA	-	-	-	0	0	454.199	3.1
SH-224	Shanghai	Male	58	nAA	-	-	-	0	0	380.584	2.5
SH-225	Shanghai	Male	65	nAA	-	-	-	0	0	302.47	4.1
SH-230	Shanghai	Male	69	nAA	-	-	-	1	0.432038	922.759	3.8
SH-232	Shanghai	Male	66	nAA	-	-	-	1	4.11748	1021.11	2.5
SH-233	Shanghai	Male	67	nAA	-	-	-	0	0	606.592	2.6
SH-234	Shanghai	Male	68	nAA	-	-	-	1	2.4969	25.5	7.4
SH-235	Shanghai	Male	43	nAA	-	-	-	1	1.7142	882.565	2.5
SH-236	Shanghai	Male	69	nAA	-	-	-	0	0	376.687	2.5
SH-237	Shanghai	Female	52	N	-	-	-	0	0	535.474	2.7
SH-238	Shanghai	Female	50	N	-	-	-	1	0.600009	703.471	2.5
SH-239	Shanghai	Female	40	N	-	-	-	0	0	1048.81	2.5
SH-240	Shanghai	Male	59	nAA	-	-	-	0	0	922.579	2.5
SH-241	Shanghai	Female	44	N	-	-	-	1	0.45807	1004.82	2.5
SH-242	Shanghai	Male	73	nAA	-	-	-	0	0	442.513	2.5
SH-243	Shanghai	Female	71	N	-	-	-	0	0	475.828	2.5
SH-244	Shanghai	Female	47	N	-	-	-	0	0	838.665	3.5
SH-245	Shanghai	Female	71	N	-	-	-	1	6.83843	553.227	2.5
SH-246	Shanghai	Female	68	N	-	-	-	1	4.14348	816.931	3.7
SH-247	Shanghai	Male	44	N	-	-	-	1	7.46482	947.864	2.5
SH-248	Shanghai	Male	62	nAA	-	-	-	0	0	1043.5	5.9
SH-250	Shanghai	Female	64	N	-	-	-	1	5.13285	704.371	3.5
SH-253	Shanghai	Female	52	N	-	-	-	1	4.51428	932.244	3
SH-256	Shanghai	Male	59	N	-	-	-	1	4.7517	1097.19	2.5
SH-257	Shanghai	Female	54	N	-	-	-	0	0	59.965	2.5
SH-258	Shanghai	Male	75	nAA	-	-	-	1	2.59236	605.717	2.5
SH-260	Shanghai	Female	72	nAA	-	-	-	1	6.26843	1039.69	2.5
XA-001	Xian	Female	48	AA	-	-	-	1	2.98219	909.24	100
XA-003	Xian	Male	65	CRC	none	None	-	1	6.02632	724.524	100
XA-004	Xian	Male	59	CRC	I	Rectum	Rectum	0	0	98.96	100
XA-006	Xian	Male	67	AA	-	-	-	0	0	392.461	100
XA-007	Xian	Female	47	CRC	none	Sigmoid colon	Distal Colon	0	0	640.848	100
XA-008	Xian	Male	69	CRC	II	None	-	0	0	587.715	100
XA-011	Xian	Male	60	CRC	II	rectum	Rectum	0	0	326.431	10.4
XA-012	Xian	Female	55	CRC	I	rectum	Rectum	0	0	283.046	25.4
XA-014	Xian	Female	50	CRC	none	None	-	0	0	151.67	100
XA-015	Xian	Male	56	CRC	II	Transverse colon	Proximal colon	0	0	216.895	100
XA-018	Xian	Female	53	CRC	II	None	-	1	2.25353	318.543	100
XA-019	Xian	Male	63	CRC	II	None	-	1	6.16745	302.379	100
XA-020	Xian	Male	48	CRC	III	None	-	1	5.34958	326.869	100
XA-021	Xian	Male	57	CRC	none	Rectum	Rectum	1	5.45076	209.48	100
XA-022	Xian	Female	61	CRC	I	Rectum	Rectum	0	0	538.017	100
XA-023	Xian	Female	71	CRC	III	None	-	0	0	210.152	100
XA-026	Xian	Female	56	CRC	none	Sigmoid colon	Distal Colon	0	0	811.905	100
XA-027	Xian	Female	68	CRC	II	None	-	0	0	171.726	100
XA-028	Xian	Male	74	CRC	none	None	-	0	0	323.33	100
XA-030	Xian	Male	66	CRC	none	Rectum	Rectum	0	0	422.867	38.4
XA-031	Xian	Female	59	CRC	III	None	-	1	2.0567	621.629	100
XA-032	Xian	Male	75	CRC	none	Rectum	Rectum	0	0	384.805	100
XA-033	Xian	Male	63	CRC	I	Rectum	Rectum	0	0	355.689	100
XA-035	Xian	Male	54	CRC	I	Rectum	Rectum	0	0	372.884	25.3
XA-037	Xian	Male	65	CRC	III	Rectum	Rectum	0	0	276.868	100
XA-038	Xian	Female	68	CRC	II	Rectum	Rectum	0	0	441.545	25.2
XA-040	Xian	Male	66	CRC	none	Rectum	Rectum	0	0	671.193	100
XA-041	Xian	Male	60	CRC	none	Rectum	Rectum	1	2.97533	437.202	100
XA-042	Xian	Male	51	CRC	none	None	-	0	0	727.98	56.4
XA-043	Xian	Male	51	CRC	II	None	-	0	0	263.668	100
XA-044	Xian	Male	48	CRC	III	None	-	0	0	56.744	100
XA-045	Xian	Male	50	CRC	none	None	-	0	0	417.092	100
XA-046	Xian	Male	53	CRC	III	Rectum	Rectum	0	0	768.053	100
XA-048	Xian	Female	53	AA	-	-	-	0	0	155.079	100
XA-049	Xian	Female	64	CRC	I	None	-	0	0	603.618	100
XA-050	Xian	Male	56	CRC	III	Rectum	Rectum	1	4.02739	442.535	100
XA-052	Xian	Male	61	CRC	none	None	-	0	0	617.647	100
XA-053	Xian	Male	66	CRC	none	None	-	0	0	443.062	40.7
XA-055	Xian	Male	72	CRC	I	None	-	1	4.73426	251.493	100
XA-057	Xian	Male	55	CRC	III	Ileocecal junction	Proximal colon	0	0	634.925	100
XA-058	Xian	Female	63	CRC	none	Sigmoid colon	Distal Colon	0	0	275.827	100
XA-059	Xian	Female	49	CRC	II	Rectum	Rectum	1	0.814939	171.905	100
XA-060	Xian	Female	55	CRC	II	None	-	0	0	564.135	100
XA-062	Xian	Female	47	CRC	III	None	-	0	0	333.135	100
XA-068	Xian	Male	74	CRC	II	None	-	1	4.23086	558.933	100
XA-069	Xian	Female	65	AA	-	-	-	0	0	248.881	17.1
XA-070	Xian	Male	60	CRC	II	Ileocecal junction	Proximal colon	0	0	64.413	32.2
XA-077	Xian	Male	53	CRC	II	Ileocecal junction	Proximal colon	0	0	510.652	100
XA-079	Xian	Male	73	CRC	II	Ascending colon	Proximal colon	0	0	667.661	100
XA-081	Xian	Female	56	AA	-	-	-	0	0	1054.68	37.6
XA-082	Xian	Female	49	CRC	I	Rectum	Rectum	0	0	627.625	15.9
XA-089	Xian	Female	41	CRC	II	None	-	1	2.69036	238.704	100
XA-092	Xian	Female	48	CRC	none	Rectum	Rectum	0	0	501.213	100
XA-098	Xian	Male	63	CRC	III	None	-	1	1.06004	735.007	100
XA-099	Xian	Male	66	CRC	II	None	-	0	0	670.184	100
XA-107	Xian	Female	46	N	-	-	-	0	0	1036.83	3.6
XA-109	Xian	Female	60	N	-	-	-	1	0.546541	991.36	3.1
XA-110	Xian	Female	52	N	-	-	-	0	0	137.465	2.5
XA-112	Xian	Female	58	N	-	-	-	0	0	853.189	10.5
XA-113	Xian	Female	57	CRC	III	Rectum	Rectum	0	0	278.785	100
XA-114	Xian	Female	64	CRC	III	None	-	0	0	734.443	13.5
XA-118	Xian	Male	62	N	-	-	-	0	0	524.014	14.3
XA-123	Xian	Female	67	CRC	none	None	-	0	0	532.927	100
XA-129	Xian	Male	54	N	-	-	-	0	0	935.321	4.9
XA-130	Xian	Male	72	CRC	II	None	-	0	0	511.554	100
XA-133	Xian	Male	66	CRC	none	None	-	0	0	368.972	100
XA-134	Xian	Male	61	CRC	none	None	-	1	4.53766	275.863	100
Y2-008	Beijing	Female	60	nAA	-	-	-	0	0	667.328	24.2
Y2-016	Beijing	Female	67	nAA	-	-	-	0	0	443.721	2.5
Y2-018	Beijing	Female	56	AA	-	-	-	0	0	6.395	2.5
Y2-024	Beijing	Male	60	AA	-	-	-	0	0	209.825	100
Y2-025	Beijing	Female	59	AA	-	-	-	1	3.57641	876.184	100
Y2-026	Beijing	Male	66	CRC	none	None	-	0	0	774.987	100
Y2-027	Beijing	Male	61	CRC	none	None	-	0	0	1034.54	100
Y2-030	Beijing	Female	67	CRC	none	Rectum	Rectum	0	0	927.871	100
Y2-032	Beijing	Male	73	AA	-	-	-	0	0	59.656	100
Y2-033	Beijing	Male	58	CRC	none	Rectum	Rectum	0	0	916.37	25
Y2-034	Beijing	Male	57	CRC	none	None	-	1	4.02768	334.883	16.8
Y2-035	Beijing	Male	64	CRC	III	Rectum	Rectum	0	0	429.163	100
Y2-036	Beijing	Male	61	CRC	III	None	-	1	7.19292	177.292	100
Y2-038	Beijing	Female	58	CRC	III	None	-	0	0	529.346	100
Y2-039	Beijing	Female	73	CRC	III	Rectum	Rectum	1	1.4105	543.627	100
Y2-041	Beijing	Male	66	CRC	III	Rectum	Rectum	0	0	452.988	100
Y2-042	Beijing	Female	72	CRC	none	Rectum	Rectum	0	0	524.354	100
Y2-043	Beijing	Female	52	CRC	none	Rectum	Rectum	0	0	495.463	16.9
Y2-044	Beijing	Female	66	AA	-	-	-	0	0	347.106	100
Y2-045	Beijing	Male	64	CRC	II	Rectum	Rectum	1	2.71019	466.382	100
Y2-046	Beijing	Male	67	CRC	IV	Rectum	Rectum	0	0	401.235	100
Y2-048	Beijing	Female	65	CRC	III	Rectum	Rectum	1	4.30987	565.733	100
Y2-051	Beijing	Male	40	CRC	IV	Rectum	Rectum	1	6.57693	688.14	100
Y2-052	Beijing	Male	65	CRC	III	Rectum	Rectum	0	0	392.836	100
Y2-053	Beijing	Female	64	CRC	none	Ascending colon	Proximal colon	1	3.55684	966.966	100
Y2-054	Beijing	Female	67	CRC	none	Rectosigmoid Junction	Rectum	0	0	781.811	100
Y2-056	Beijing	Female	57	CRC	I	Descending colon	Distal Colon	0	0	277.268	100
Y2-057	Beijing	Female	71	CRC	none	Ileocecal junction	Proximal colon	0	0	65.847	100
Y2-058	Beijing	Female	64	CRC	IV	Descending colon	Distal Colon	1	6.9209	448.355	100
Y2-059	Beijing	Female	70	CRC	I	None	-	0	0	554.981	100
Y2-061	Beijing	Male	40	AA	-	-	-	0	0	1103.1	100
Y2-062	Beijing	Female	72	CRC	I	Rectosigmoid Junction	Rectum	0	0	314.594	100
Y2-063	Beijing	Male	68	CRC	II	Sigmoid colon	Distal Colon	1	7.6435	242.124	100
Y2-065	Beijing	Male	42	N	-	-	-	0	0	357.886	2.5
Y2-067	Beijing	Male	50	nAA	-	-	-	0	0	752.767	7.2
Y2-068	Beijing	Female	48	N	-	-	-	1	7.30609	77.688	7
Y2-070	Beijing	Female	50	N	-	-	-	0	0	83.249	7.1
Y2-071	Beijing	Female	62	N	-	-	-	0	0	225.106	9.6
Y2-072	Beijing	Female	43	N	-	-	-	0	0	621.562	3.5
Y2-073	Beijing	Female	49	N	-	-	-	0	0	344.067	3.3
Y2-074	Beijing	Male	51	nAA	-	-	-	1	6.34556	634.364	7.1
Y2-075	Beijing	Female	70	nAA	-	-	-	0	0	1126.51	67.3
Y2-076	Beijing	Female	43	N	-	-	-	0	0	151.243	2.5
Y2-077	Beijing	Male	55	N	-	-	-	0	0	831.653	33.7
Y2-078	Beijing	Female	44	N	-	-	-	1	4.91577	705.012	7.1
Y2-079	Beijing	Female	47	CRC	IV	Rectum	Rectum	1	6.14857	95.948	100
Y2-080	Beijing	Female	49	N	-	-	-	0	0	734.513	2.5
Y2-081	Beijing	Male	41	N	-	-	-	1	4.8434	731.155	27.4
Y2-082	Beijing	Female	48	N	-	-	-	0	0	1030.16	6.3
Y2-085	Beijing	Female	70	N	-	-	-	0	0	209.351	2.6
Y2-087	Beijing	Male	51	N	-	-	-	0	0	955.306	2.5
Y2-090	Beijing	Female	45	N	-	-	-	0	0	338.624	6.1
Y2-092	Beijing	Male	63	nAA	-	-	-	1	5.33411	608.993	12.3
Y2-094	Beijing	Male	50	nAA	-	-	-	0	0	343.524	25
Y2-096	Beijing	Female	57	nAA	-	-	-	0	0	196.795	6.3
Y2-103	Beijing	Male	54	N	-	-	-	0	0	758.459	2.5
Y2-107	Beijing	Female	56	AA	-	-	-	1	3.4623	523.81	21.3
Y2-108	Beijing	Male	59	nAA	-	-	-	0	0	322.832	3.6
Y2-111	Beijing	Male	60	nAA	-	-	-	0	0	446.368	24.7
Y2-113	Beijing	Female	65	AA	-	-	-	0	0	235.825	20.4
Y2-115	Beijing	Female	67	AA	-	-	-	0	0	314.257	100
Y2-117	Beijing	Female	49	nAA	-	-	-	1	0.283367	478.157	8.7
Y2-118	Beijing	Male	67	AA	-	-	-	1	3.81951	496.081	100
Y2-121	Beijing	Male	71	nAA	-	-	-	0	0	284.404	2.5
Y2-122	Beijing	Female	69	nAA	-	-	-	1	1.21994	340.204	15
Y2-126	Beijing	Male	53	nAA	-	-	-	1	3.57889	430.992	13.5
Y2-127	Beijing	Female	44	AA	-	-	-	1	6.59643	282.401	57.5
Y2-128	Beijing	Male	71	CRC	none	None	-	0	0	729.876	100
Y2-130	Beijing	Male	62	AA	-	-	-	1	8.88478	620.529	17.9
Y2-131	Beijing	Female	56	nAA	-	-	-	0	0	1033.2	17.5
Y2-133	Beijing	Male	52	AA	-	-	-	1	6.065	564.104	100
Y2-134	Beijing	Male	59	nAA	-	-	-	0	0	1003.28	2.5
Y2-137	Beijing	Female	66	AA	-	-	-	0	0	311.871	4.1
Y2-141	Beijing	Female	55	AA	-	-	-	1	6.79631	442.163	100
Y2-143	Beijing	Female	65	nAA	-	-	-	0	0	234.311	27.4
Y2-144	Beijing	Male	67	AA	-	-	-	1	1.2777	486.889	6.7
Y2-145	Beijing	Male	69	nAA	-	-	-	0	0	381.818	28.2
Y2-148	Beijing	Female	63	AA	-	-	-	0	0	446.598	2.5
Y2-152	Beijing	Female	53	AA	-	-	-	1	6.26807	438.349	8.4
Y2-155	Beijing	Male	42	nAA	-	-	-	0	0	250.25	3.3
Y2-160	Beijing	Male	62	AA	-	-	-	1	4.50717	536.707	22.6
Y2-166	Beijing	Male	73	AA	-	-	-	0	0	471.606	22.6
Y2-167	Beijing	Male	69	AA	-	-	-	0	0	258.075	4
Y2-168	Beijing	Female	54	AA	-	-	-	1	5.89183	553.088	2.5
Y2-171	Beijing	Female	45	nAA	-	-	-	0	0	441.522	36.6
Y2-172	Beijing	Male	46	AA	-	-	-	0	0	622.273	100
Y2-176	Beijing	Male	68	AA	-	-	-	1	2.20926	829.874	39.5
Y2-188	Beijing	Female	69	nAA	-	-	-	1	3.44308	559.973	19.6
Y2-189	Beijing	Female	52	AA	-	-	-	1	3.57437	468.94	100
Y2-190	Beijing	Male	43	AA	-	-	-	0	0	598.186	51.9
Y2-195	Beijing	Male	55	AA	-	-	-	1	2.89205	875.353	4.8
Y2-198	Beijing	Female	53	nAA	-	-	-	1	1.99947	591.035	17.4
Y2-199	Beijing	Male	51	AA	-	-	-	0	0	721.465	100
Y2-200	Beijing	Female	64	N	-	-	-	1	2.78047	226.116	9.7
Y2-201	Beijing	Male	47	nAA	-	-	-	0	0	715.594	3.1
Y2-202	Beijing	Male	67	AA	-	-	-	1	3.41325	496.434	2.9
Y2-203	Beijing	Male	57	AA	-	-	-	1	3.80354	480.859	100
Y2-214	Beijing	Male	56	AA	-	-	-	0	0	1061.21	31.1
Y2-215	Beijing	Male	65	AA	-	-	-	1	3.41209	201.222	10.5
Y2-220	Beijing	Female	74	AA	-	-	-	1	3.18766	152.742	16.4
Y2-222	Beijing	Female	71	nAA	-	-	-	0	0	194.003	2.5
Y2-223	Beijing	Male	72	AA	-	-	-	1	2.1794	296.13	100
Y2-224	Beijing	Male	50	AA	-	-	-	0	0	186.511	43.7
Y2-225	Beijing	Male	60	AA	-	-	-	0	0	941.136	52.6
Y2-226	Beijing	Female	59	AA	-	-	-	0	0	56.167	100
Y2-228	Beijing	Male	52	nAA	-	-	-	0	0	474.807	30.3
Y2-231	Beijing	Male	67	nAA	-	-	-	1	2.15791	764.911	2.6
Y2-234	Beijing	Male	65	AA	-	-	-	0	0	639.622	100
Y2-245	Beijing	Male	41	AA	-	-	-	1	3.60946	1008.11	100
Y2-246	Beijing	Female	55	AA	-	-	-	0	0	1163.89	100
Y2-247	Beijing	Male	61	nAA	-	-	-	1	4.80127	330.432	6.6
Y2-248	Beijing	Male	74	AA	-	-	-	0	0	959.872	27.9
Y2-252	Beijing	Female	68	AA	-	-	-	0	0	584.955	2.5
Y2-253	Beijing	Male	72	nAA	-	-	-	0	0	333.405	6.7
Y2-254	Beijing	Male	52	nAA	-	-	-	0	0	759.393	25.1
Y2-255	Beijing	Female	64	nAA	-	-	-	0	0	188.246	2.5
Y2-259	Beijing	Female	48	nAA	-	-	-	1	4.74928	309.914	7
Y2-260	Beijing	Female	68	nAA	-	-	-	1	3.55873	728.703	27.3
Y2-262	Beijing	Female	53	AA	-	-	-	1	1.65439	863.119	52
Y2-263	Beijing	Male	41	nAA	-	-	-	0	0	981.317	30.8
Y2-268	Beijing	Male	71	nAA	-	-	-	0	0	468.696	11.6
Y2-272	Beijing	Male	68	nAA	-	-	-	1	2.01831	998.588	21.1
Y2-274	Beijing	Female	52	nAA	-	-	-	0	0	370.999	2.6
Y2-277	Beijing	Male	65	nAA	-	-	-	1	1.71587	1180.48	5.9
Y2-280	Beijing	Male	42	nAA	-	-	-	0	0	564.954	34.1
Y2-282	Beijing	Male	41	nAA	-	-	-	0	0	548.183	2.9
Y2-283	Beijing	Female	50	N	-	-	-	1	8.28202	807.321	5.2
Y2-284	Beijing	Female	55	N	-	-	-	0	0	402.141	12.5
Y2-285	Beijing	Male	46	N	-	-	-	0	0	1020.36	12.1
Y2-287	Beijing	Female	65	N	-	-	-	0	0	706.858	7.1
Y2-289	Beijing	Male	68	N	-	-	-	1	5.5635	813.71	7.9
Y2-294	Beijing	Female	56	N	-	-	-	0	0	925.677	14.9
Y2-295	Beijing	Male	58	N	-	-	-	1	4.79652	874.104	2.5
Y2-297	Beijing	Female	65	N	-	-	-	0	0	541.869	5.9
Y2-298	Beijing	Male	58	nAA	-	-	-	0	0	254.244	3.4
Y2-299	Beijing	Female	49	nAA	-	-	-	0	0	137.621	25.2
Y2-301	Beijing	Female	71	nAA	-	-	-	0	0	414.997	11.5
Y2-305	Beijing	Male	68	nAA	-	-	-	0	0	705.499	12.3
Y2-308	Beijing	Female	45	N	-	-	-	0	0	806.498	9.8
Y2-309	Beijing	Female	54	AA	-	-	-	0	0	538.101	2.5
Y2-316	Beijing	Female	44	N	-	-	-	1	0.74636	87.04	5
Y2-317	Beijing	Female	60	N	-	-	-	0	0	519.337	35.5
Y2-320	Beijing	Female	46	N	-	-	-	1	3.82959	278.2	5.1
Y2-322	Beijing	Female	45	N	-	-	-	0	0	303.808	16.4
Y2-324	Beijing	Male	41	nAA	-	-	-	1	1.0679	893.807	2.5
Y2-325	Beijing	Male	65	nAA	-	-	-	1	3.08632	314.466	6
Y2-327	Beijing	Male	50	nAA	-	-	-	0	0	797.728	27.3
Y2-329	Beijing	Male	47	nAA	-	-	-	1	3.21062	78.943	2.8
Y2-335	Beijing	Female	43	N	-	-	-	0	0	1070.82	7.8
Y2-336	Beijing	Female	54	CRC	III	Rectum	Rectum	0	0	649.664	100
Y2-337	Beijing	Male	64	CRC	I	None	-	0	0	886.016	100
Y2-338	Beijing	Female	64	CRC	IV	None	-	0	0	1528.68	100
Y2-339	Beijing	Male	50	CRC	II	Rectum	Rectum	1	7.21579	621.859	100
Y2-340	Beijing	Male	74	CRC	I	Rectum	Rectum	0	0	537.729	100
Y2-341	Beijing	Female	63	CRC	III	None	-	0	0	1022.96	100
Y2-342	Beijing	Male	54	CRC	II	Ascending colon	Proximal colon	1	0.426451	802.829	100
Y2-343	Beijing	Male	66	CRC	II	None	-	1	6.33769	263.397	100
Y2-344	Beijing	Female	64	AA	-	-	-	1	1.35508	177.56	3.2
Y2-345	Beijing	Male	73	CRC	none	Rectum	Rectum	1	3.25927	691.994	100
Y2-346	Beijing	Female	63	CRC	II	None	-	1	2.68926	1098.72	100
Y2-347	Beijing	Female	55	CRC	III	Rectum	Rectum	0	0	290.39	36
Y2-348	Beijing	Female	65	CRC	I	Sigmoid colon	Distal Colon	0	0	557.977	100
Y2-350	Beijing	Female	65	CRC	II	Sigmoid colon	Distal Colon	1	2.28625	338.674	100
Y2-351	Beijing	Male	60	CRC	none	None	-	0	0	438.59	100
Y2-352	Beijing	Female	62	CRC	none	None	-	0	0	255.179	100
Y2-353	Beijing	Female	66	CRC	none	Ascending colon	Proximal colon	0	0	356.793	2.5
Y2-354	Beijing	Female	48	AA	-	-	-	1	3.50799	415.309	93
Y2-355	Beijing	Male	69	CRC	none	Rectum	Rectum	1	3.58856	240.568	100
Y2-356	Beijing	Female	65	CRC	none	None	-	1	1.42561	146.492	80.2
Y2-357	Beijing	Female	67	AA	-	-	-	0	0	469.823	100
Y2-358	Beijing	Female	62	CRC	III	None	-	0	0	269.404	100
Y2-359	Beijing	Male	60	CRC	III	Rectosigmoid Junction	Rectum	0	0	169.012	100
Y2-360	Beijing	Male	68	CRC	IV	Rectum	Rectum	0	0	371.755	100
Y2-362	Beijing	Male	73	CRC	none	None	-	0	0	107.067	30.4
Y2-363	Beijing	Male	59	CRC	III	Rectum	Rectum	0	0	595.511	100
Y2-364	Beijing	Male	74	CRC	III	None	-	1	7.19203	493.138	100
Y2-365	Beijing	Male	69	CRC	I	Rectum	Rectum	0	0	398.077	100
Y2-370	Beijing	Female	73	CRC	II	None	-	0	0	375.096	100
Y2-376	Beijing	Male	60	CRC	III	None	-	1	1.97845	256.845	3.8
Y2-377	Beijing	Female	68	CRC	II	None	-	1	7.1243	907.114	100
Y2-378	Beijing	Female	66	CRC	I	None	-	0	0	313.515	100
Y2-380	Beijing	Male	45	CRC	none	None	-	1	1.05983	687.141	100
Y2-381	Beijing	Female	49	CRC	I	None	-	1	4.05147	492.414	100
Y2-383	Beijing	Female	59	CRC	II	Sigmoid colon	Distal Colon	0	0	687.857	100
Y2-384	Beijing	Female	64	CRC	III	None	-	1	10.0093	200.565	41.5
Y2-385	Beijing	Male	65	CRC	I	None	-	1	3.97321	561.789	100
Y2-386	Beijing	Male	67	CRC	III	None	-	0	0	364.684	100
Y2-387	Beijing	Male	59	CRC	III	Rectum	Rectum	1	5.71432	971.709	100
Y2-388	Beijing	Male	72	CRC	III	None	-	1	5.52782	705.346	15.8
